# Supplementary material for: The Assisi Think Tank Meeting Breast Large Database for Standardized Data Collection in Breast Cancer—ATTM.BLADE
Source: J Pers Med. 2021 Feb 19;11(2):143. doi: 10.3390/jpm11020143 (PMC7926376; doi:10.3390/jpm11020143)
Supplement: Supplementary file 1 [file jpm-11-00143-s001.zip]

Archive with 7 entries (7 files):
- BLADE_FORM/Adjuvant systemic therapy.xlsx
- BLADE_FORM/Baseline.xlsx
- BLADE_FORM/Follow up.xlsx
- BLADE_FORM/Primary systemic therapy.xlsx
- BLADE_FORM/Radiotherapy.xlsx
- BLADE_FORM/Surgery.xlsx
- BLADE_FORM/Toxicities.xlsx
