# Supplementary material for: The Assisi Think Tank Meeting Breast Large Database for Standardized Data Collection in Breast Cancer—ATTM.BLADE
Source: J Pers Med. 2021 Feb 19;11(2):143. doi: 10.3390/jpm11020143 (PMC7926376; doi:10.3390/jpm11020143)
Supplement: Supplementary file 1 [file jpm-11-00143-s001.zip › BLADE_FORM/Adjuvant systemic therapy.xlsx]

## Sheet: Tabelle1
ITEM_NAME	DESCRIPTION_LABEL	LEFT_ITEM_TEXT	UNITS	RIGHT_ITEM_TEXT	SECTION_LABEL	GROUP_LABEL	HEADER	SUBHEADER	PARENT_ITEM	COLUMN_NUMBER	PAGE_NUMBER	QUESTION_NUMBER	RESPONSE_TYPE	RESPONSE_LABEL	RESPONSE_OPTIONS_TEXT	RESPONSE_VALUES_OR_CALCULATIONS	RESPONSE_LAYOUT	DEFAULT_VALUE	DATA_TYPE	WIDTH_DECIMAL	VALIDATION	VALIDATION_ERROR_MESSAGE	PHI	REQUIRED	ITEM_DISPLAY_STATUS	SIMPLE_CONDITIONAL_DISPLAY
GenomicTestPerformed	Genomic Test Performed	Genomic Test Performed			Genomic Predictive Test					1		1	single-select	GenomicTestPerformed	, OncotypeDX, Prosigna PAM50, Endopredicte, Mammaprint, not done, unknown	999, 1, 2, 3, 4, 5, 6
GenomicTestOutput	Output of Genomic Test	Output of Genomic Test			Genomic Predictive Test					1		2	text	GenomicTestOutput
DataofGenomicPredictiveTest	Data of execution of Genomic Test	Data of execution of Genomic Test			Genomic Predictive Test					1		3	text	DataofGenomicPredictiveTest					DATE
AdjuvantChemotherapy	Adjuvant Chemotherapy	Adjuvant Chemotherapy			Adjuvant chemotherapy					1		1	single-select	AdjuvantChemotherapy	, done, not done, unknown	999, 1, 2, 3			INT
SchemeAdjuvantChemotherapy	Scheme of Adjuvant Chemotherapy administered	Scheme of Adjuvant Chemotherapy			Adjuvant chemotherapy					1		2	multi-select	SchemeAdjuvantChemotherapy	, dose-dense AC followed by paclitaxel q14, dose-dense AC followed by weekly paclitaxel, TC, dose-dense AC, dose-dense EC followed by paclitaxel q14, dose-dense EC followed by weekly paclitaxel, dose-dense EC, AC, CMF, AC followed by docetaxel q21, AC followed by weekly paclitaxel, EC, FEC/CEF followed by T, FAC followed by T, TAC, AC followed by T + trastuzumab, EC followed by T + trastuzumab, A…	999, 1, 2, 3, 4, 5, 6, 7, 8, 9, 10, 11, 12, 13, 14, 15, 16, 17, 18, 19, 20, 21, 22, 23, 24, 25, 26, 27, 28, 29, 30, 31, 32, 33, 34, 35, 36, 37
OtherAdjuvantChemotherapy	Other Scheme of Adjuvant Chemotherapy administered not present in "Scheme of Adjuvant Chemotherapy"	Other Scheme of Adjuvant Chemotherapy			Adjuvant chemotherapy					1		3	text	OtherAdjuvantChemotherapy
ChemotherapyCyclesPrescribed	Number of Adjuvant chemotherapy cycles prescribed	Number of Adjuvant Chemotherapy Cycles Prescribed			Adjuvant chemotherapy					1		4	text	ChemotherapyCyclesPrescribed					REAL		func: range(0,100)
DateofChemotherapyBeginning	Date of Adjuvant Chemotherapy beginning	Date of Adjuvant Chemotherapy beginning			Adjuvant chemotherapy					1		5	text	DateofChemotherapyBeginning					DATE
DateOfChemotherapyEnding	Date of Adjuvant Chemotherapy ending	Date of Adjuvant Chemotherapy ending			Adjuvant chemotherapy					1		6	text	DateOfChemotherapyEnd					DATE
ChemotherapyCyclesAdmnistrered	Number of Adjuvant chemotherapy cycles administred	Number of Adjuvant Chemotherapy Cycles Administred			Adjuvant chemotherapy					1		7	text	ChemotherapyCyclesAdmnistrered					REAL		func: range(0,100)
AdjuvantChemotherapyFullAdministration	Full Administration of Adjuvant Chemotherapy	Full Administration of Adjuvant Chemotherapy			Adjuvant chemotherapy					1		8	single-select	AdjuvantChemotherapyFull Administration	, no, yes	999, 0, 1			INT
CauseofAdjuvantChemotherapyEarlyEnding	Cause of Adjuvant Chemotherapy Early Ending	Cause of Adjuvant Chemotherapy Early Ending			Adjuvant chemotherapy					1		9	single-select	CauseofAdjuvantChemotherapyEarlyEnding	, toxicity, progression disease, death, other, unknown	999, 1, 2, 3, 4, 5
OtherCauseofAdjuvantChemotherapyEarlyEnding	Other Cause of Adjuvant Chemotherapy Early Ending	Other Cause of Adjuvant Chemotherapy Early Ending			Adjuvant chemotherapy					1		10	text	OtherCauseofAdjuvantChemotherapyEarlyEnding
AdjuvantEndocrineTherapy	Adjuvant Endocrine Therapy	Adjuvant Endocrine Therapy			Adjuvant Endocrine Therapy					1		1	single-select	AdjuvantEndocrineTherapy	, done, not done, unknown	999, 1, 2, 3			INT
AdjuvantEndocrineTherapyPrescribedDrugs	Drugs prescribed as Adjuvant Endocrine Therapy	Drugs prescribed as Adjuvant Endocrine Therapy			Adjuvant Endocrine Therapy					1		2	multi-select	AdjuvantEndocrineTherapyPrescribedDrugs	, anastrozole, examestane, letrozole, tamoxifen, leuproreline, triptoreline	999, 1, 2, 3, 4, 5, 6
DateofEndocrineTherapyBeginning	Date of Adjuvant Endocrine Therapy beginning	Date of Adjuvant Endocrine Therapy beginning			Adjuvant Endocrine Therapy					1		3	text	DateofEndocrineTherapyBeginning					DATE
AdjuvantEndocrineTherapyOngoing	Adjuvant Endocrine Therapy Ongoing	Adjuvant Endocrine Therapy Ongoing			Adjuvant Endocrine Therapy					1		4	single-select	AdjuvantEndocrineTherapyOngoing	, yes, no, unknown	999, 1, 2, 3			INT
DateofEndocrineTherapyEnding	Date of Adjuvant Endocrine Therapy ending	Date of Adjuvant Endocrine Therapy ending			Adjuvant Endocrine Therapy					1		5	text	DateofEndocrineTherapyEnding					DATE
AdjuvantEndocrineTherapyFullAdministration	Full Administration of Adjuvant Endocrine Therapy	Full Administration of Adjuvant Endocrine Therapy			Adjuvant Endocrine Therapy					1		6	single-select	AdjuvantEndocrineTherapyFullAdministration	, no, yes	999, 0, 1			INT
CauseofAdjuvantEndocrineTherapyDiscontinuation	Cause of Adjuvant Endocrine Therapy Discontinuation	Cause of Adjuvant Endocrine Therapy Discontinuation			Adjuvant Endocrine Therapy					1		7	single-select	CauseofAdjuvantChemotherapyDiscontinuation	, toxicity, progression disease, death, other	999, 1, 2, 3, 4
OtherCauseofAdjuvantEndocrineTherapyDiscontinuation	OtherCause of Adjuvant Endocrine Therapy Discontinuation	Other Cause of Adjuvant Endocrine Therapy Discontinuation			Adjuvant Endocrine Therapy					1		8	text	OtherCauseofAdjuvantEndocrineTherapyDiscontinuation
