# Supplementary material for: The Assisi Think Tank Meeting Breast Large Database for Standardized Data Collection in Breast Cancer—ATTM.BLADE
Source: J Pers Med. 2021 Feb 19;11(2):143. doi: 10.3390/jpm11020143 (PMC7926376; doi:10.3390/jpm11020143)
Supplement: Supplementary file 1 [file jpm-11-00143-s001.zip › BLADE_FORM/Baseline.xlsx]

## Sheet: Baseline
ITEM_NAME	DESCRIPTION_LABEL	LEFT_ITEM_TEXT	UNITS	RIGHT_ITEM_TEXT	SECTION_LABEL	GROUP_LABEL	HEADER	SUBHEADER	PARENT_ITEM	COLUMN_NUMBER	PAGE_NUMBER	QUESTION_NUMBER	RESPONSE_TYPE	RESPONSE_LABEL	RESPONSE_OPTIONS_TEXT	RESPONSE_VALUES_OR_CALCULATIONS	RESPONSE_LAYOUT	DEFAULT_VALUE	DATA_TYPE	WIDTH_DECIMAL	VALIDATION	VALIDATION_ERROR_MESSAGE	PHI	REQUIRED	ITEM_DISPLAY_STATUS	SIMPLE_CONDITIONAL_DISPLAY	HELP TEXT
DataOfDiagnosis	Data of Diagnosis of Brest Cancer	Data of Diagnosis			Diagnosis					1		1	text						DATE					yes
BreastTumorSide	Side of Localization of Breast Tumor	Breast Tumor Side			Diagnosis					1		2	single-select	BreastTumorSide	, left, right, bilateral, unknown	999, 1, 2, 3
BreastTumorLocalizationSite	Site of Localization of Breast Tumor	Breast Tumor Site Localization			Diagnosis					1		3	multi-select	BreastTumorLocalizationSite	, nipple, central portion of breast, upper-inner quadrantof breast, lower-inner quadrant of breast, upper-outer quadrant of breast, lower-outer quadrant of brest, axillary tail of breast, overlapping lesion of breast, breast NOS, unknown	999, 1, 2, 3, 4, 5, 6, 7, 8, 9, 10
Multifocality	Multifocality Presentation of Breast Tumor	Multifocality			Diagnosis					1		4	single-select	Multifocality	, no, yes, unknown	999, 0, 1, 2			INT
Multicentricity	Multicentricity Presentation of Breast Tumor	Multicentricity			Diagnosis					1		5	single-select	Multicentricity	, no, yes, unknown	999, 0, 1, 2			INT
DiagnosticProcedure	Modality of Diagnostic Procedure	Diagnostic Procedure			Diagnosis					1		6	single-select	Diagnostic Procedure	, FNAC, FNAB, core biopsy, VABB, not done	999, 1, 2, 3, 4, 5
FNACResult	Pathology Result of FNAC	FNAC Pathology Result			Diagnosis					1		7	single-select	FNACResult	, C1, C2, C3, C4, C5, unknown	999, 1, 2, 3, 4, 5, 6
FNABResult	Pathology Result of FNAB	FNAB Pathology Result			Diagnosis					1		8	single-select	FNABResult	, B1, B2, B3, B4, B5, unknown	999, 1, 2, 3, 4, 5, 6
CoreBiopsyResult	Pathology Result of Core Biopsy	Core Biopsy Pathology Result			Diagnosis					1		9	single-select	CoreBiopsyResult	, B1, B2, B3, B4, B5, unknown	999, 1, 2, 3, 4, 5, 6
VABBResult	Pathology Result of VABB	VABB Pathology Result			Diagnosis					1		10	single-select	VABBResult	, B1, B2, B3, B4, B5, unknown	999, 1, 2, 3, 4, 5, 6
TumorFoundDuringScreening	Tumor found during screening exams	Tumor found during screening			Diagnosis					1		11	single-select	TumorFoundDuringScreening	, no, yes	999, 0, 1			INT
DiagnosticMammography	Diagnostic Mammography	Diagnostic Mammography			Radiology	Mammography				1		1	single-select	DiagnosticMammography	, done, not done, unknown	999, 1, 2,3			INT
DataofMammography	Data of Mammography	Data of Mammography			Radiology	Mammography				1		2	text	DataofMammography					DATE
MammographyResult	Result of Mammography exam	Result of Mammography			Radiology	Mammography				1		3	single-select	MammographyResult	, BI-RADS 0 incomplete, BI-RADS 1 negative, BI-RADS 2 benign, BI-RADS 3 probably benign, BI-RADS 4 suspicious for malignacy, BI-RADS 5 highly suggestive of malignacy, BI-RADS 6: known biopsy-proven malignacy, unknown	999, 1, 2, 3, 4, 5, 6, 7, 8
MammographyDiseasePresentation	Disease presentation at Mammography Exam	Disease presentation at Mammography Exam			Radiology	Mammography				1		4	multi-select	MammographyDiseasePresentation	, mass-like, calcification, parenchimal distortion, skin retraction, nipple retraction, trabecular thickening, axillary lymphadenopathy, calcification, unknown	999, 1, 2, 3, 4, 5, 6, 7, 8, 9
MammographyTumorLocalizationSite	Site of Localization of Breast Tumor at Mammography	Breast Tumor Site Localization at Mammography			Radiology	Mammography				1		5	multi-select	MammographyTumorLocalizationSite	, nipple, central portion of breast, upper-inner quadrantof breast, lower-inner quadrant of breast, upper-outer quadrant of breast, lower-outer quadrant of brest, axillary tail of breast, overlapping lesion of breast, breast NOS, unknown	999, 1, 2, 3, 4, 5, 6, 7, 8, 9, 10
MammographyTumorDimension	Tumor Dimension Measurement at Mammography	Tumor Dimension Measurement at Mammography	mm		Radiology	Mammography				1		6	text	MammographyTumorDimension					REAL		func: range(0,200)	CCI is out of range [0, 200]
MammographyLymphnodePresentation	Lymphnodes presentation at Mammography	Lymphnodes presentation at Mammography			Radiology	Mammography				1		7	single-select	MammographyLymphnodePresentation	, normal, reactive, suspected, pathological, unknown	999, 1, 2, 3, 4, 5
MammographyLymphnodeLocalization	Site of localization of pathological lymphnodes at Mammography	Lymphnodes Localization at Mammography			Radiology	Mammography				1		8	multi-select	MammographyLymphnodeLocalization	, I level, II level, III level, supraclavicular, intramammary, unknown	999, 1, 2, 3, 4, 5, 6
MammographyLymphnodeIlumPresentation	Lymphnode Ilum Presentation at Mammography	Lymphnode Ilum Presentation at Mammography			Radiology	Mammography				1		9	single-select	MammographyLymphnodeIlumPresentation	, absent, present, unknown	999, 1, 2, 3
MammographyLymphnodeMaxDimension	Maximum Lymphnode Dimension Measurement at Mammography	Maximum Lymphnode Dimension Measurement at Mammography	mm		Radiology	Mammography				1		10	text	MammographyLymphnodeMaxDimension					REAL		func: range(0,200)	CCI is out of range [0, 200]
DiagnosticBreastUltrasound	Diagnostic Breast Ultrasound	Diagnostic Breast Ultrasound			Radiology	Ultrasound				1		11	single-select	DiagnosticBreastUltrasound	, done, not done, unknown	999, 1, 2, 3
DataofBreastUltrasound	Data of Breast Ultrasound	Data of Breast Ultrasound			Radiology	Ultrasound				1		12	text	DateofBreastUltrasound					DATE
BreastUltrasoundResult	Result of Breast Ultrasound	Result of Breast Ultrasound			Radiology	Ultrasound				1		13	single-select	BreastUltrasoundResult	, BI-RADS 0 incomplete, BI-RADS 1 negative, BI-RADS 2 benign, BI-RADS 3 probably benign, BI-RADS 4 suspicious for malignacy, BI-RADS 5 highly suggestive of malignacy, BI-RADS 6: known biopsy-proven malignacy, unknown	999, 1, 2, 3, 4, 5, 6, 7, 8
UltrasoundDiseasePresentation	Disease presentation at Ultrasound Exam	Disease presentation at Ultrasound Exam			Radiology	Ultrasound				1		14	multi-select	UltrasoundDiseasePresentation	, mass-like, calcification, parenchimal distortion, skin retraction, nipple retraction, trabecular thickening, axillary lymphadenopathy, calcification, unknown	999, 1, 2, 3, 4, 5, 6, 7, 8, 9
UltrasoundTumorLocalizationSite	Site of Localization of Breast Tumor at Ultrasound	Breast Tumor Site Localization at Ultrasound			Radiology	Ultrasound				1		15	multi-select	UltrasoundTumorLocalizationSite	, nipple, central portion of breast, upper-inner quadrantof breast, lower-inner quadrant of breast, upper-outer quadrant of breast, lower-outer quadrant of brest, axillary tail of breast, overlapping lesion of breast, breast NOS, unknown	999, 1, 2, 3, 4, 5, 6, 7, 8, 9, 10
UltrasoundTumorDimension	Tumor Dimension Measurement at Ultrasound	Tumor Dimension Measurement at Ultrasound	mm		Radiology	Ultrasound				1		16	text	UltrasoundTumorDimension					REAL		func: range(0,200)	CCI is out of range [0, 200]
UltrasoundLymphnodePresentation	Lymphnodes presentation at Ultrasound Exam	Lymphnodes presentation at Ultrasound Exam			Radiology	Ultrasound				1		17	single-select	UltrasoundLymphnodePresentation	, normal, reactive, suspected, pathological, unknown	999, 1, 2, 3, 4, 5
UltrasoundLymphnodeLocalization	Site of localization of pathological lymphnodes at ultrasoud exam	Lymphnodes Localization at Ultrasound			Radiology	Ultrasound				1		18	multi-select	UltrasoundLymphnodeLocalization	, I level, II level, III level, supraclavicular, intramammary, unknown	999, 1, 2, 3, 4, 5, 6
UltrasoundLymphnodeIlumPresentation	Lymphnode Ilum Presentation at Ultrasound Exam	Lymphnode Ilum Presentation at Ultrasound Exam			Radiology	Ultrasound				1		19	single-select	UltrasoundLymphnodeIlumPresentation	, absent, present, unknown	999, 1, 2, 3
UltrasoundLymphnodeMaxDimension	Maximum Lymphnode Dimension Measurement at Ultrasound	Maximum Lymphnode Dimension Measurement at Ultrasound	mm		Radiology	Ultrasound				1		20	text	UltrasoundLymphnodeMaxDimension					REAL		func: range(0,200)	CCI is out of range [0, 200]
UltrasoundFNACResultofLymphnodes	Pathology Result of lymphnodes FNAC at Ultrasound	Pathology Result of lymphnodes FNAC at Ultrasound			Radiology	Ultrasound				1		21	single-select	UltrasoundFNACResultofLymphnodes	, C1, C2, C3, C4, C5, unknown	999, 1, 2, 3, 4, 5, 6			INT
UltrasoundFNABResultofLymphnodes	Pathology Result of lymphnodes FNAB at Ultrasound	Pathology Result of lymphnodes FNAB at Ultrasound			Radiology	Ultrasound				1		22	single-select	UltrasoundFNABResultofLymphnodes	, B1, B2, B3, B4, B5, unknown	999, 1, 2, 3, 4, 5, 6			INT
DiagnosticBreastMRI	Diagnostic Breast MRI	Diagnostic Breast MRI			Radiology	MRI				1		23	single-select	DiagnosticBreastMRI	, done, not done, unknown	999, 1, 2, 3			INT
DataofBreastMRI	Data of Breast Magnetic Resonance Imaging	Data of Breast MRI			Radiology	MRI				1		24	text	DataofBreastMRI					DATE
BreastMRIResult	Result of Breast Magnetic Resonance Imaging	Result of Breast MRI			Radiology	MRI				1		25	single-select	BreastMRIResult	, BI-RADS 0 incomplete, BI-RADS 1 negative, BI-RADS 2 benign, BI-RADS 3 probably benign, BI-RADS 4 suspicious for malignacy, BI-RADS 5 highly suggestive of malignacy, BI-RADS 6: known biopsy-proven malignacy	999, 1, 2, 3, 4, 5, 6, 7
BreastMRIFindings	Clinical relevant findings at Magnetic Resonance Imaging	Clinical relevant findings at MRI			Radiology	MRI				1		26	multi-select	BreastMRIFindings	, nipple retraction, nipple invasion, skin retraction, skin thickening, direct skin invasion, inflammatory cancer skin invasion, axillary adenopathy, pectoralis muscle invasion, chest wall invasion, architectural distortion	999, 1, 2, 3, 4, 5, 6, 7, 8, 9, 10
BreastMRILymphnodePresentation	Lymphnodes presentation at Breast MRI	Lymphnodes presentation at Breast MRI			Radiology	MRI				1		27	single-select	BreastMRILymphnodePresentation	, normal, abnormal	999, 1, 2
BreastMRITumorDimension	Tumor Dimension Measurement at Breast MRI	Tumor Dimension Measurement at Breast MRI	mm		Radiology	MRI				1		28	text	BreastMRITumorDimension					REAL		func: range(0,200)	CCI is out of range [0, 200]
BreastMRILymphnodeMaxDimension	Maximum Lymphnode Dimension Measurement at Breast MRI	Maximum Lymphnode Dimension Measurement at Breast MRI	mm		Radiology	MRI				1		29	text	BreastMRILymphnodeMaxDimension					REAL		func: range(0,200)	CCI is out of range [0, 200]
NewComorbidity	Presence of a Comorbidity in patient's general history	New Comorbidity			General Medical History and Concomitant Disease	New Comorbidity				1		1	single-select	NewComorbidity	, no, yes, unknown	999, 0, 1, 2			INT
DataofComorbidityDiagnosis	Data of Comorbidity Starting	Data of Comorbidity Starting			General Medical History and Concomitant Disease	New Comorbidity				1		2	text	DataofComorbidityDiagnosis					DATE
ComorbidityDescription	Description of Comorbidity Diagnosed	Description of Comorbidity Diagnosed			General Medical History and Concomitant Disease	New Comorbidity				1		3	multi-select	ComorbidityDescription	, hypertension, myocardial infarction, congestive heart failure, diabetes mellitus, COPD, dementia, connective tissue disease, solid tumor, leukemia, lymphoma, AIDS, cerebrovascular accident, other	999, 1, 2, 3, 4, 5, 6, 7, 8, 9, 10, 11, 12, 13
OtherSolidTumorDescription	If diagnosis of Other Tumor, Specify Description	If diagnosis of Other Tumor, Specify Description			General Medical History and Concomitant Disease	New Comorbidity				1		4	text	OtherSolidTumorDescription
ComorbidityStatus	Status of Comorbidity at the moment of Diagnosis	Status of Comorbidity at the moment of Diagnosis			General Medical History and Concomitant Disease	New Comorbidity				1		5	single-select	ComorbidityStatus	, ongoing, ended, unknown	999, 1, 2, 3
DataofComorbidityResolution	Data of Comorbidity Resolution	Data of Comorbidity Starting			General Medical History and Concomitant Disease	New Comorbidity				1		6	text	DataofComorbidityResolution					DATE
DrugComorbidityTreatment	Drug for Comorbidity Treatment	Drug for Comorbidity Treatment			General Medical History and Concomitant Disease	Drug 1	Therapy of Comorbidity			1		7	single-select	NewDrug	, no, yes	999, 0, 1											Opzione per "ADD Drug for Comorbidity Treatment
ECOGPerformanceScale	ECOG Performance Scale Evaluation	ECOG Performance Scale			Physical Examination					1		1	single-select	ECOGPerformanceScale	, 0, 1, 2, 3, 4, 5, unknown	999, 0, 1, 2, 3, 4, 5, 6			INT
Weight	Weight	Weight	Kg		Physical Examination					1		2	text	Weight					REAL		func: range(0,200)	Weight is out of range [0, 200]
Height	Height	Height	cm		Physical Examination					1		3	text	Height					REAL		func: range(0,200)	Height is out of range [0, 200]
BMI	BMI	BMI	kg/cm2		Physical Examination					1		4	calculation	BMI		Weight/(Height*Height)			REAL		func: range(0,45)	BMI is out of range [0, 45]
CharlsonComorbidityIndexScore	Charlson Comorbidity Index Score	Charlson Comorbidity Index Score			Physical Examination					1		5	text	CharlsonComorbidityIndexScore					REAL		func: range(0,100)	CCI is out of range [0, 100]					https://www.mdcalc.com/charlson-comorbidity-index-cci
BreastSize	Size of Breast	Size of Breast			Physical Examination					1		6	single-select	BreastSize	, I, II, III, IV, V, VI, VII, VIII, more than VIII, unknown	999, 1, 2, 3, 4, 5, 6, 7, 8, 9, 10
MenopausalStatus	Menopausal Status at the moment of tumor diagnosis	Menopausal Status			Physical Examination					1		7	single-select	MenopausalStatus	, pre-menopausal, peri-menopausal, post-menopausal, unknown	999, 1, 2, 3, 4
DataofLastPeriod	Data of the last period	Data of the last period			Physical Examination					1		8	text	DataofLastPeriod					DATE
GeneticTestDate	Date of Genetic Test	Date of Genetic Test			Genetic					1		1	text	GeneticTestDate					DATE
GeneticTestResult	Genetic Test Result	Genetic Test Result			Genetic					1		2	single-select	GeneticTestResult	, negative, positive, unknown, not done	999, 0, 1, 2, 3			INT
GeneticTestPerformed	Genetic Test Performed	Genetic Test Performed			Genetic					1		3	multi-select	GeneticTestPerformed	, BRCA1, BRCA2, PALB2, CDH	999, 1, 2, 3, 4			INT
OtherGeneticTestPerformed	Other Genetic Test Performed	Other Genetic Test Performed			Genetic					1		4	text	OtherGeneticTestPerformed
CEATest	CEA	CEA Test	ng/mL		Markers					1		1	text	CEA test					REAL		func: range(0,1000)	CEA is out of range [0, 1000]
CEATestData	Data of CEA Test	Data of CEA Test			Markers					1		2	text	Data of CEA Test					DATE
CA15.3Test	CA15.3	CA15.3 Test	U/mL		Markers					1		3	text	CA15.3 Test					REAL		func: range(0,1000)	CA15.3 is out of range [0, 1000]
CA15.3TestData	Data of CA15.3 Test	Data of CA15.3 Test			Markers					1		4	text	Data of CA15.3 Test					DATE
Pre-surgicalHistologicalDiagnosis	Pre-surgical Histological Diagnosis	Pre-surgical Histological Diagnosis			Pre-Surgical Histology/Cytology					1		1	single-select	Pre-surgicalHistologicalDiagnosis	, done, not done, unknown	999, 1, 2, 3			INT
DataofFirstHistologyConfirmation	Data of the first Histology Confirmation of Breast Cancer	Data of the first Histology Confirmation			Pre-Surgical Histology/Cytology					1		2	text	DataofFirstHistologyConfirmation					DATE
HistologyResult	Histotype resulted from first histology confirmation	Histotype resulted from first histology confirmation			Pre-Surgical Histology/Cytology					1		3	single-select	HistologyResult	, NOS, ductal in situ carcinoma, lobular in situ carcinoma, infiltrating ductal carcinoma, infiltrating lobular carcinoma, tubular carcinoma, cribriform carcinoma, mucinous carcinoma, carcinoma with medullary features, carcinoma with apocrine differentiation, carcinoma with signet ring differentiation, invasive micropapillary carcinoma, metaplastic carcinoma of no special type, rare epitelial sub…	999, 1, 2, 3, 4, 5, 6, 7, 8, 9, 10, 11, 12, 13, 14, 15, 16, 17, 18, 19, 20, 21, 22
HistologyGrading	Grading of lesion resulted from first histology confirmation	Grading of lesion resulted from first histology confirmation			Pre-Surgical Histology/Cytology					1		4	single-select	HistologyGrading	, well-differentiated (G1), moderately-differentiated (G2), poorly differentiated (G3), unknown	999, 1, 2, 3, 4
ERexpression	Expression of Estrogen Receptor at first histology confirmation	Expression of Estrogen Receptor at first histology confirmation	%		Pre-Surgical Histology/Cytology					1		5	text	ERexpression					REAL		func: range(0,100)	CCI is out of range [0, 100]
PRexpression	Expression of Progesteron Receptor at first histology confirmation	Expression of Progesteron Receptor at first histology confirmation	%		Pre-Surgical Histology/Cytology					1		6	text	PRexpression					REAL		func: range(0,100)	PgRStatus is out of range [0,100]
Ki67mibStatus	Expression of Ki67/Mib	Expression of Ki67/Mib	%		Pre-Surgical Histology/Cytology					1		7	text	Ki67mibStatus					REAL		func: range(0,100)	Ki67/mibStatus is out of range [0,100]
Her2NEUStatus	Expression of HER2	Expression of HER2			Pre-Surgical Histology/Cytology					1		8	single-select	Her2NEUStatus	, 1,2,3, unknown	999, 1, 2, 3, 4			INT
IHCAnalysis	Immunochemistry Analysis modality	Immunochemistry Analysis modality			Pre-Surgical Histology/Cytology					1		9	single-select	IHCAnalysis	, SISH, FISH, not done, unknown	999, 1, 2, 3, 4			INT
PVIexpression	PVI expression	PVI expression			Pre-Surgical Histology/Cytology					1		10	single-select	PVIexpression	, absent, focal, moderate, massive, unknown	999, 1, 2, 3, 4, 5			INT
FNACHystologicalExamination	FNAC Hystological Examination	FNAC Hystological Examination			Pre-Surgical Histology/Cytology					1		11	single-select	FNACHystologicalExamination	, C1, C2, C3, C4, C5, not done, unknown	999, 1, 2, 3, 4, 5, 6, 7			INT						HIDE	TipoProcedura,1,ciao
InstrumentalExamforStaging	Instrumental Exams Performed for Staging	Instrumental Exams Performed for Staging			Clinical Stage					1		1	multi-select	InstrumentalExamforStaging	, CT, MRI, PET/CT, bone scintigraphy, liver ecography, chest RX, unknown, not done	999, 1, 2, 3, 4, 5, 6, 7, 8
StagingSystem	Staging System	Staging System			Clinical Stage					1		2	single-select	StagingSystem	, AJCC 5th, AJCC 6th, AJCC 7th, AJCC 8th, unknown	999, 1, 2, 3, 4, 5			INT
ValuecT	Value of cT	Value of cT			Clinical Stage					1		3	single-select	ValuecT	, TX, T0, Tis (DCIS), Tis (Paget's Disease), T1, T1 mic, T1a, T1b, T1c, T2, T3, T4, T4a, T4b, T4c, T4d, unknown	999, 1, 2, 3, 4, 5, 6, 7, 8, 9, 10, 11, 12, 13, 14, 15, 16, 17			INT						HIDE	StagingSystem,4,ciao
ValuecN	Value of cN	Value of cN			Clinical Stage					1		4	single-select	ValuecN	, NX, N0, N1, Nmi, N2, N2a, N2b, N3, N3a, N3b, N3c, unknown	999, 1, 2, 3, 4, 5, 6, 7, 8, 9, 10, 11, 12			INT						HIDE	StagingSystem,3,ciao
ValuecM	Value of cM	Value of cM			Clinical Stage					1		5	single-select	ValuecM	, MX, M0, M0(i+), M1, unknown	999, 1, 2, 3, 4, 5			INT						HIDE	StagingSystem,3,ciao
ClinicalStage	Clinical Stage	Clinical Stage			Clinical Stage					1		6	single-select	ClinicalStage	, Stage 0, Stage IA, Stage IB, Stage IIA, Stage IIB, Stage IIIA, Stage IIIB, Stage IIIC, Stage IV, unknown	999, 1, 2, 3, 4, 5, 6, 7, 8, 9, 10			INT						HIDE	StagingSystem,3,ciao
