# Supplementary material for: The Assisi Think Tank Meeting Breast Large Database for Standardized Data Collection in Breast Cancer—ATTM.BLADE
Source: J Pers Med. 2021 Feb 19;11(2):143. doi: 10.3390/jpm11020143 (PMC7926376; doi:10.3390/jpm11020143)
Supplement: Supplementary file 1 [file jpm-11-00143-s001.zip › BLADE_FORM/Follow up.xlsx]

## Sheet: Tabelle1
ITEM_NAME	DESCRIPTION_LABEL	LEFT_ITEM_TEXT	UNITS	RIGHT_ITEM_TEXT	SECTION_LABEL	GROUP_LABEL	HEADER	SUBHEADER	PARENT_ITEM	COLUMN_NUMBER	PAGE_NUMBER	QUESTION_NUMBER	RESPONSE_TYPE	RESPONSE_LABEL	RESPONSE_OPTIONS_TEXT	RESPONSE_VALUES_OR_CALCULATIONS	RESPONSE_LAYOUT	DEFAULT_VALUE	DATA_TYPE	WIDTH_DECIMAL	VALIDATION	VALIDATION_ERROR_MESSAGE	PHI	REQUIRED	ITEM_DISPLAY_STATUS	SIMPLE_CONDITIONAL_DISPLAY
DataofFollowupVisit	Data of Follow up Visit	Data of Follow up Visit			Follow up					1		1	text	DataofFollowupVisit					DATE
LocoregionalRelapse	Locoregional Relapse	Locoregional Relapse			Follow up					1		2	single-select	LocoregionalRelapse	, no, yes, unknown	999, 0, 1, 2			INT
DataofLocoregionalRelapse	Data of Locoregional Relapse	Data of Locoregional Relapse			Follow up					1		3	text	DataofLocoregionalRelapse					DATE
SiteofLocoregionalRelapse	Site of Locoregional Relapse	Site of Locoregional Relapse			Follow up					1		4	multi-select	SiteofLocoregionalRelapse	, breast, thoracic wall, axilla, supraclavicular, IMN, skin, carcinomatous mastitis	999, 1, 2, 3, 4, 5, 6, 7			INT
Metastasis	Metastasis	Metastasis			Follow up					1		5	single-select	Metastasis	, no, yes, unknown	999, 0, 1, 2			INT
DataofMetastasis	Data of Metastatis	Data of Metastatis			Follow up					1		6	text	DataofMetastasis					DATE
SiteofMetastasis	Site of Metastatis	Site of Metastatis			Follow up					1		7	multi-select	SiteofMetastasis	, lung, bone, liver, brain, pleural, lymphnodes, peritoneum, skin, other	999, 1, 2, 3, 4, 5, 6, 7, 8, 9			INT
PatientStatus	Patient Status	Patient Status			Follow up					1		8	single-select	PatientStatus	, alive with disease, alive without disease, alive no information about disease, dead for breast cancer, dead for other cause, dead for toxicity, dead for unknown cause, unknown status	999, 1, 2, 3, 4, 5, 6, 7, 8			INT
DataofDeath	Data of Death	Data of Death			Follow up					1		9	text	DataofDeath					DATE
