# Supplementary material for: The Assisi Think Tank Meeting Breast Large Database for Standardized Data Collection in Breast Cancer—ATTM.BLADE
Source: J Pers Med. 2021 Feb 19;11(2):143. doi: 10.3390/jpm11020143 (PMC7926376; doi:10.3390/jpm11020143)
Supplement: Supplementary file 1 [file jpm-11-00143-s001.zip › BLADE_FORM/Primary systemic therapy.xlsx]

## Sheet: Tabelle1
ITEM_NAME	DESCRIPTION_LABEL	LEFT_ITEM_TEXT	UNITS	RIGHT_ITEM_TEXT	SECTION_LABEL	GROUP_LABEL	HEADER	SUBHEADER	PARENT_ITEM	COLUMN_NUMBER	PAGE_NUMBER	QUESTION_NUMBER	RESPONSE_TYPE	RESPONSE_LABEL	RESPONSE_OPTIONS_TEXT	RESPONSE_VALUES_OR_CALCULATIONS	RESPONSE_LAYOUT	DEFAULT_VALUE	DATA_TYPE	WIDTH_DECIMAL	VALIDATION	VALIDATION_ERROR_MESSAGE	PHI	REQUIRED	ITEM_DISPLAY_STATUS	SIMPLE_CONDITIONAL_DISPLAY
NeoadjuvantChemotherapy	Neoadjuvant Chemotherapy	Neoadjuvant Chemotherapy			Neoadjuvant chemotherapy					1		1	single-select	NeoadjuvantChemotherapy	, done, not done, unknown	999, 1, 2, 3			INT
RegimenOfChemotherapy/TargetTherapies	Regimen of Chemotherapy with or without Target Therapies	Regimen of Chemotherapy with or without Target Therapies			Neoadjuvant chemotherapy					1		2	multi-select	SchemeNeoadjuvantChemotherapy	, dose-dense AC followed by paclitaxel q14, dose-dense AC followed by weekly paclitaxel, TC, dose-dense AC, dose-dense EC followed by paclitaxel q14, dose-dense EC followed by weekly paclitaxel, dose-dense EC, AC, CMF, AC followed by docetaxel q21, AC followed by weekly paclitaxel, EC, FEC/CEF followed by T, FAC followed by T, TAC, AC followed by T + trastuzumab, EC followed by T + trastuzumab, A…	999, 1, 2, 3, 4, 5, 6, 7, 8, 9, 10, 11, 12, 13, 14, 15, 16, 17, 18, 19, 20, 21, 22, 23, 24, 25, 26, 27, 28, 29, 30, 31, 32, 33, 34, 35, 36, 37
OtherNeoadjuvantChemotherapy	Other Scheme of Neoadjuvant Chemotherapy administered not present in "Scheme of Neoadjuvant Chemotherapy"	Other Scheme of Neoadjuvant Chemotherapy			Neoadjuvant chemotherapy					1		3	text	OtherNeoadjuvantChemotherapy
ChemotherapyCyclesPrescribed	Number of Neoadjuvant chemotherapy cycles prescribed	Number of Neoadjuvant Chemotherapy Cycles Prescribed			Neoadjuvant chemotherapy					1		4	text	ChemotherapyCyclesPrescribed					REAL		func: range(0,100)
DateofChemotherapyBeginning	Date of Neoadjuvant Chemotherapy beginning	Date of Neoadjuvant Chemotherapy beginning			Neoadjuvant chemotherapy					1		5	text	DateofChemotherapyBeginning					DATE
DateOfChemotherapyEnding	Date of Neoadjuvant Chemotherapy ending	Date of Neoadjuvant Chemotherapy ending			Neoadjuvant chemotherapy					1		6	text	DateOfChemotherapyEnd					DATE
ChemotherapyCyclesAdmnistrered	Number of Neoadjuvant chemotherapy cycles administred	Number of Neoadjuvant Chemotherapy Cycles Administred			Neoadjuvant chemotherapy					1		7	text	ChemotherapyCyclesAdmnistrered					REAL		func: range(0,100)
NeoadjuvantChemotherapyCompletion	Completion of Neoadjuvant Chemotherapy	Completion of Neoadjuvant Chemotherapy			Neoadjuvant chemotherapy					1		8	single-select	NeoadjuvantChemotherapyCompletion	, no, yes	999, 0, 1			INT
CauseofNeoadjuvantChemotherapyEarlyEnding	Cause of Neoadjuvant Chemotherapy Early Ending	Cause of Neoadjuvant Chemotherapy Early Ending			Neoadjuvant chemotherapy					1		9	single-select	CauseofNeoadjuvantChemotherapyEarlyEnding	, toxicity, progression disease, death, other	999, 1, 2, 3, 4
OtherCauseofNeoadjuvantChemotherapyEarlyEnding	Other Cause of Neoadjuvant Chemotherapy Early Ending	Other Cause of Neoadjuvant Chemotherapy Early Ending			Neoadjuvant chemotherapy					1		10	text	OtherCauseofNeoadjuvantChemotherapyEarlyEnding
NeoadjuvantEndocrineTherapy	Neoadjuvant Endocrine Therapy	Neoadjuvant Endocrine Therapy			Neoadjuvant Endocrine Therapy					1		1	single-select	NeoadjuvantEndocrineTherapy	, done, not done, unknown	999, 1, 2, 3			INT
NeoadjuvantEndocrineTherapyPrescribedDrugs	Drugs prescribed as Neoadjuvant Endocrine Therapy	Drugs prescribed as Neoadjuvant Endocrine Therapy			Neoadjuvant Endocrine Therapy					1		2	multi-select	NeoadjuvantEndocrineTherapyPrescribedDrugs	, anastrozole, examestane, letrozole, tamoxifen, leuproreline, triptoreline	999, 1, 2, 3, 4, 5, 6
DateofEndocrineTherapyBeginning	Date of Neoadjuvant Endocrine Therapy beginning	Date of Neoadjuvant Endocrine Therapy beginning			Neoadjuvant Endocrine Therapy					1		3	text	DateofEndocrineTherapyBeginning					DATE
DateofEndocrineTherapyEnding	Date of Neoadjuvant Endocrine Therapy ending	Date of Neoadjuvant Endocrine Therapy ending			Neoadjuvant Endocrine Therapy					1		4	text	DateofEndocrineTherapyEnding					DATE
CauseofNeoadjuvantEndocrineTherapyDiscontinuation	Cause of Neoadjuvant Endocrine Therapy discontinuation	Cause of Neoadjuvant Endocrine Therapy discontinuation			Neoadjuvant Endocrine Therapy					1		5	single-select	CauseofNeoadjuvantChemotherapyDiscontinuation	, toxicity, progression disease, death, other	999, 1, 2, 3, 4
OtherCauseofNeoadjuvantEndocrineTherapyDiscontinuation	OtherCause of Neoadjuvant Endocrine Therapy Discontinuation	Other Cause of Neoadjuvant Endocrine Therapy discontinuation			Neoadjuvant Endocrine Therapy					1		6	text	OtherCauseofNeoadjuvantEndocrineTherapyDiscontinuation
DateOfycRestaging	Date of yc Restaging	Date of yc Restaging			Restaging (yc)					1		1	text	DateOfycRestaging					DATE
StagingSystem	Staging System	Staging System			Restaging (yc)					1		2	single-select	StagingSystem	, AJCC 5th, AJCC 6th, AJCC 7th, AJCC 8th, unknown	999, 1, 2, 3, 4, 5			INT
ValueycT	Value of ycT	Value of ycT			Restaging (yc)					1		3	single-select	ValueycT	, TX, T0, Tis (DCIS), Tis (Paget's Disease), T1, T1 mic, T1a, T1b, T1c, T2, T3, T4, T4a, T4b, T4c, T4d, unknown	999, 1, 2, 3, 4, 5, 6, 7, 8, 9, 10, 11, 12, 13, 14, 15, 16, 17			INT						HIDE	StagingSystem,4,ciao
ValueycN	Value of ycN	Value of ycN			Restaging (yc)					1		4	single-select	ValueycN	, NX, N0, N1, Nmi, N2, N2a, N2b, N3, N3a, N3b, N3c, unknown	999, 1, 2, 3, 4, 5, 6, 7, 8, 9, 10, 11, 12			INT						HIDE	StagingSystem,3,ciao
ValueycM	Value of ycM	Value of ycM			Restaging (yc)					1		5	single-select	ValueycM	, MX, M0, M0(i+), M1, unknown	999, 1, 2, 3, 4, 5			INT						HIDE	StagingSystem,3,ciao
StageGrouping(yc)	Stage grouping yc	Stage grouping yc			Restaging (yc)					1		6	single-select	StageGrouping(yc)	, Stage 0, Stage IA, Stage IB, Stage IIA, Stage IIB, Stage IIIA, Stage IIIB, Stage IIIC, Stage IV, unknown	999, 1, 2, 3, 4, 5, 6, 7, 8, 9			INT						HIDE	StagingSystem,3,ciao
RECISTResponse	Clinical response according to RECIST criteria	Recist response			Restaging (yc)					1		7	single-select	RECISTResponse	, complete response, partial response, stable disease, progressive disease, unknown	999, 1, 2, 3, 4, 5			INT
