# Supplementary material for: The Assisi Think Tank Meeting Breast Large Database for Standardized Data Collection in Breast Cancer—ATTM.BLADE
Source: J Pers Med. 2021 Feb 19;11(2):143. doi: 10.3390/jpm11020143 (PMC7926376; doi:10.3390/jpm11020143)
Supplement: Supplementary file 1 [file jpm-11-00143-s001.zip › BLADE_FORM/Radiotherapy.xlsx]

## Sheet: Tabelle1
ITEM_NAME	DESCRIPTION_LABEL	LEFT_ITEM_TEXT	UNITS	RIGHT_ITEM_TEXT	SECTION_LABEL	GROUP_LABEL	HEADER	SUBHEADER	PARENT_ITEM	COLUMN_NUMBER	PAGE_NUMBER	QUESTION_NUMBER	RESPONSE_TYPE	RESPONSE_LABEL	RESPONSE_OPTIONS_TEXT	RESPONSE_VALUES_OR_CALCULATIONS	RESPONSE_LAYOUT	DEFAULT_VALUE	DATA_TYPE	WIDTH_DECIMAL	VALIDATION	VALIDATION_ERROR_MESSAGE	PHI	REQUIRED	ITEM_DISPLAY_STATUS	SIMPLE_CONDITIONAL_DISPLAY
DateofRadiotherapyStarting	Date of Radiotherapy Starting	Date of Radiotherapy Starting			Radiotherapy					1		1	text	DateofRadiotherapyStarting					DATE
DateofRadiotherapyEnding	Date of Radiotherapy Ending	Date of Radiotherapy Ending			Radiotherapy					1		2	text	DateofRadiotherapyEnding					DATE
RadiotherapyTargetVolumes	Target Volumes prescribed	Target Volumes prescribed			Radiotherapy					1		3	multi-select	RadiotherapyTargetVolumes	, breast, tumor bed boost, tumor bed PBI, chest wall, 1st level axillary nodes, 2nd level axillary nodes, 3rd level axillary nodes, IV level nodes, IMN, unknown	999, 1, 2, 3, 4, 5, 6, 7, 8, 9, 10
VolumeCTVTumorBed	Volume (cc) CTV Tumor Bed	Volume (cc) CTV Tumor Bed	cc		Radiotherapy	PTV_Tumor Bed				1		4	text	VolumeCTVTumorBed					REAL
VolumePTVTumorBed	Volume (cc) PTV Tumor Bed	Volume (cc) PTV Tumor Bed	cc		Radiotherapy	PTV_Tumor Bed				1		5	text	VolumeCTVTumorBed					REAL
TimingTumorBed	Timing of Tumor Bed Administration	Timing of Tumor Bed Administration			Radiotherapy	PTV_Tumor Bed				1		6	single-select	TimingTumorBed	, simultaneous integrated boost (SIB), concomitant, sequential, unknown	999, 1, 2, 3, 4			REAL
TotalDoseTumorBed	Total Dose at Tumor Bed	Total Dose at Tumor Bed	Gy		Radiotherapy	PTV_Tumor Bed				1		7	text	TotalDoseTumorBed					REAL
FractionDoseTumorBed	Dose for fraction at Tumor Bed	Dose for fraction at Tumor Bed	Gy		Radiotherapy	PTV_Tumor Bed				1		8	text	FractionDoseTumorBed					REAL
FractionforDayTumorBed	Number of Daily Fraction at Tumor Bed	Number of Daily Fraction at Tumor Bed			Radiotherapy	PTV_Tumor Bed				1		9	text	FractionforDayTumorBed					REAL
RadiotherapyTecniqueTumorBed	Radiotherapy Tecnique used for treat Tumor Bed	Radiotherapy Tecnique used for treat Tumor Bed			Radiotherapy	PTV_Tumor Bed				1		10	single-select	RadiotherapyTecniqueTumorBed	, 2D, 3D, IMRT, VMAT, tomotherapy, stereotactic, brachytherapy, IORT, electron, other, unknown	999, 1, 2, 3, 4, 5, 6, 7, 8, 9, 10, 11
VolumeCTVBreast/ChestWall	Volume (cc) CTV Breast/ChestWall	Volume (cc) CTV Breast/ChestWall	cc		Radiotherapy	PTV_Breast/Chest Wall				1		11	text	VolumeCTVBreast/ChestWall					REAL
VolumePTVBreast/ChestWall	Volume (cc) PTV Breast/ChestWall	Volume (cc) PTV Breast/ChestWall	cc		Radiotherapy	PTV_Breast/Chest Wall				1		12	text	VolumePTVBreast/ChestWall					REAL
TotalDoseBreast/ChestWall	Total Dose at Breast/ChestWall	Total Dose at Breast/ChestWall	Gy		Radiotherapy	PTV_Breast/Chest Wall				1		13	text	TotalDoseBreast/ChestWall					REAL
FractionDoseBreast/ChestWall	Dose for fraction at Breast/ChestWall	Dose for fraction at Breast/ChestWall	Gy		Radiotherapy	PTV_Breast/Chest Wall				1		14	text	FractionDoseBreast/ChestWall					REAL
RadiotherapyTecniqueBreast/ChestWall	Radiotherapy Tecnique used for treat Breast/ChestWall	Radiotherapy Tecnique used for treat Breast/ChestWall			Radiotherapy	PTV_Breast/Chest Wall				1		15	single-select	RadiotherapyTecniqueBreast/ChestWall	, 2D, 3D, IMRT, VMAT, tomotherapy, stereotactic, brachytherapy, IORT, electron, other, unknown	999, 1, 2, 3, 4, 5, 6, 7, 8, 9, 10, 11
VolumePTVLymphnodes	Volume (cc) PTV Lymphnodes	Volume (cc) PTV Lymphnodes	cc		Radiotherapy	PTV_Lymphnodes				1		16	text	VolumePTVLymphnodes					REAL
TotalDoseLymphnodes	Total Dose at Lymphnodes	Total Dose at Lymphnodes	Gy		Radiotherapy	PTV_Lymphnodes				1		17	text	TotalDoseLymphnodes					REAL
FractionDoseLymphnodes	Dose for fraction at Lymphnodes	Dose for fraction at Lymphnodes	Gy		Radiotherapy	PTV_Lymphnodes				1		18	text	FractionDoseLymphnodes					REAL
RadiotherapyTecniqueLymphnodes	Radiotherapy Tecnique used for treat Lymphnodes	Radiotherapy Tecnique used for treat Lymphnodes			Radiotherapy	PTV_Lymphnodes				1		29	single-select	RadiotherapyTecniqueLymphnodes	, 2D, 3D, IMRT, VMAT, tomotherapy, stereotactic, IORT, electron, other, unknown	999, 1, 2, 3, 4, 5, 6, 7, 8, 9, 10
TreatmentPosition	Radiotherapy Treatment Position	Radiotherapy Treatment Position			Radiotherapy					1		20	single-select	TreatmentPosition	, supine, prone, lateral decubitus, unknown	999, 1, 2, 3, 4
ImmobilizationSystem	System for immobilization for Radiotherapy	System for immobilization for Radiotherapy			Radiotherapy					1		21	single-select	ImmobilizationSystem	, breast board, wing board, vaccum coach, prone breast device, unknown	999, 1, 2, 3, 4, 5
InterfractionIGRT	System for Interfraction IGRT	System for Interfraction IGRT			Radiotherapy					1		22	multi-select	InterfractionIGRT	, EPID-kV, EPID-MV, CBCT, 4D-CBCT, MVCT, unknown	999, 1, 2, 3, 4, 5, 6
RadiotherapyIntrafractionMotionManagementDevice	Radiotherapy Intrafraction Motion Management Device	Radiotherapy Intrafraction Motion Management Device			Radiotherapy					1		23	single-select	RadiotherapyIntrafractionMotionManagementDevice	, none, breathold, respiratory gating, tumor tracking, unknown	999, 1, 2, 3, 4, 5
MeanHeartDose	Mean Heart Dose	Mean Heart Dose	Gy		Radiotherapy					1		24	text	MeanHeartDose					REAL
V13Heart	V13 Heart (for hypofractionation only)	V13 Heart	Gy		Radiotherapy					1		25	text	V13Heart					REAL
V20LADCA	V20 LADCA (Left Anterior Descendant Coronary Artery)	V20 LADCA (Left Anterior Descendant Coronary Artery)	%		Radiotherapy					1		26	text	V20LADCA					REAL
V18IpsilateralLung	V18 Ipsilateral Lung (for hypofractionation only)	V18 Ipsilateral Lung (for hypofractionation only)	%		Radiotherapy					1		27	text	V18IpsilateralLung					REAL
V20IpsilateralLung	V20 Ipsilateral Lung	V20 Ipsilateral Lung	%		Radiotherapy					1		28	text	V20IpsilateralLung					REAL
V30IpsilateralLung	V30 Ipsilateral Lung	V30 Ipsilateral Lung	%		Radiotherapy					1		29	text	V30IpsilateralLung					REAL
IpsilateralMeanLungDose	Ipsilateral Mean Lung Dose	Ipsilateral Mean Lung Dose	Gy		Radiotherapy					1		30	text	IpsilateralLungMLD					REAL
V2,5ControlateralLung	V2,5 Controlateral Lung (for hypofractionation only)	V2,5ControlateralLung	%		Radiotherapy					1		31	text	V2,5ControlateralLung					REAL
MeanDoseControlateralLung	Mean Dose Controlateral Lung (for hypofractionation only)	MeanDoseControlateralLung	Gy		Radiotherapy					1		32	text	MeanDoseControlateralLung					REAL
V5Lungs	V5 Lungs	V5 Lungs	%		Radiotherapy					1		33	text	V5Lungs					REAL
MeanDoseLungs	Mean Dose Lungs	Mean Dose Lungs	Gy		Radiotherapy					1		34	text	MeanDoseLungs					REAL
V40HumeralHead	V40 Humeral Head	V40 Humeral Head	%		Radiotherapy					1		35	text	V40HumeralHead					REAL
MeanDoseThyroid	Mean Dose Thyroid	Mean Dose Thyroid	Gy		Radiotherapy					1		36	text	MeanDoseThyroid					REAL
DmaxContralateralBreast	Dmax Contralateral Breast	Dmax Contralateral Breast	Gy		Radiotherapy					1		37	text	DmaxContralateralBreast					REAL
DmaxSpinalCord	Dmax Spinal Cord	Dmax Spinal Cord	Gy		Radiotherapy					1		38	text	DmaxSpinalCord					REAL
GuidelinesforContouring	Guidelines used for Contouring	Guidelines used for Contouring			Radiotherapy					1		39	single-select	GuidelinesforContouring	, DBCG 2013, RTOG 2015, ESTRO 2016, NRG 1014, AIRO 2019, ESTRO-ACROP 2019, unknown	999, 1, 2, 3, 4, 5, 6, 7
