# Supplementary material for: The Assisi Think Tank Meeting Breast Large Database for Standardized Data Collection in Breast Cancer—ATTM.BLADE
Source: J Pers Med. 2021 Feb 19;11(2):143. doi: 10.3390/jpm11020143 (PMC7926376; doi:10.3390/jpm11020143)
Supplement: Supplementary file 1 [file jpm-11-00143-s001.zip › BLADE_FORM/Surgery.xlsx]

## Sheet: Tabelle1
ITEM_NAME	DESCRIPTION_LABEL	LEFT_ITEM_TEXT	UNITS	RIGHT_ITEM_TEXT	SECTION_LABEL	GROUP_LABEL	HEADER	SUBHEADER	PARENT_ITEM	COLUMN_NUMBER	PAGE_NUMBER	QUESTION_NUMBER	RESPONSE_TYPE	RESPONSE_LABEL	RESPONSE_OPTIONS_TEXT	RESPONSE_VALUES_OR_CALCULATIONS	RESPONSE_LAYOUT	DEFAULT_VALUE	DATA_TYPE	WIDTH_DECIMAL	VALIDATION	VALIDATION_ERROR_MESSAGE	PHI	REQUIRED	ITEM_DISPLAY_STATUS	SIMPLE_CONDITIONAL_DISPLAY
BreastSurgery	Breast Surgery	Breast Surgery			Surgery					1		1	single-select	BreastSurgery	, done, not done, unknown	999, 1, 2, 3			INT
DataofBreastSurgery	Data of Breast Surgery	Data of Breast Surgery			Surgery					1		2	text	DataofBreastSurgery					DATE
BreastSurgeryDescription	Description of Breast Surgery Intent	Description of Breast Surgery			Surgery					1		3	single-select	BreastSurgeryDescription	, conservative, radical, unknown	999, 1, 2, 3
BreastSurgeryType	Type of Breast Surgery Intervention	Type of Breast Surgery Intervention			Surgery					1		4	single-select	BreastSurgeryType	, excisional biopsy, tumorectomy, extensive excisional biopsy, quadrantectomy, subtotal mastectomy, total mastectomy, simple mastectomy, skin-sparing mastectomy, nipple-sparing mastectomy, bilateral reductive mastoplasty, unknown	999, 1, 2, 3, 4, 5, 6, 7, 8, 9, 10, 11
BreastSurgeryReconstrution	Breast Surgery Reconstrution	Breast Surgery Reconstrution			Surgery					1		5	single-select	BreastSurgeryReconstrution	, no, yes, unknown	999, 0, 1, 2			INT
BreastReconstrutionDescription	Description of Breast Reconstrution	Description of Breast Reconstrution			Surgery					1		6	single-select	BreastReconstrutionDescription	, expander, prosthesis, flap, unknown	999, 1, 2, 3, 4
OncoplasticTechniques	Oncoplastic Techniques	Oncoplastic Techniques			Surgery					1		7	single-select	OncoplasticTechniques	, no, yes, unknown	999, 0, 1, 2			INT
Nipple-AreolaComplexExcision	Excision of Nipple-Areola Complex	Excision of Nipple-Areola Complex			Surgery					1		8	single-select	Nipple-AreolaComplexExcision	, no, yes, unknown	999, 0, 1, 2			INT
AxillarySurgery	Axillary Surgery	Axillary Surgery			Surgery					1		9	single-select	AxillarySurgery	, done, not done, unknown	999, 1, 2, 3			INT
DataofAxillarySurgery	Data of Axillary Surgery	Data of Axillary Surgery			Surgery					1		10	text	DataofAxillarySurgery					DATE
AxillarySurgeryDescription	Description of Axillary Surgery	Description of Axillary Surgery			Surgery					1		11	multi-select	AxillarySurgeryDescription	, SNB, sampling, lymphadenectomy I° level, lymphadenectomy II° level, lymphadenectomy III° level, unknown	999, 1, 2, 3, 4, 5, 6, 7			INT
HistologyResult	Histotype resulted from post-surgery pathology examination	Histotype resulted from post-surgery pathology examination			Post-Surgery Histology					1		1	single-select	HistologyResult	, NOS, ductal in situ carcinoma, lobular in situ carcinoma, infiltrating ductal carcinoma, infiltrating lobular carcinoma, tubular carcinoma, cribriform carcinoma, mucinous carcinoma, carcinoma with medullary features, carcinoma with apocrine differentiation, carcinoma with signet ring differentiation, invasive micropapillary carcinoma, metaplastic carcinoma of no special type, rare epitelial sub…	999, 1, 2, 3, 4, 5, 6, 7, 8, 9, 10, 11, 12, 13, 14, 15, 16, 17, 18, 19, 20, 21
InSituCarcinomaResult	In situ carcinoma results	In situ carcinoma results			Post-Surgery Histology					1		2	single-select	InSituCarcinomaResult	, not specified ductal, solid ductal, comedonic, papillary, micropapillary, cribriform, clinging, lobular, other, not classifiable, not known	999, 1, 2, 3, 4, 5, 6, 7, 8, 9, 10, 11
HistologyGrading	Grading of lesion resulted from post-surgery pathology examination	Grading of lesion resulted from post-surgery pathology examination			Post-Surgery Histology					1		3	single-select	HistologyGrading	, well-differentiated (G1), moderately-differentiated (G2), poorly differentiated (G3)	999, 1, 2, 3
ERexpression	Expression of Estrogen Receptor at post-surgery examination	Expression of Estrogen Receptor at post-surgery examination	%		Post-Surgery Histology					1		4	text	ERexpression					REAL		func: range(0,100)	CCI is out of range [0, 100]
PRexpression	Expression of Progesteron Receptor at post-surgery examination	Expression of Progesteron Receptor at post-surgery examination	%		Post-Surgery Histology					1		5	text	PRexpression					REAL		func: range(0,100)	PgRStatus is out of range [0,100]
Ki67mibStatus	Expression of Ki67/Mib	Expression of Ki67/Mib	%		Post-Surgery Histology					1		6	text	Ki67mibStatus					REAL		func: range(0,100)	Ki67/mibStatus is out of range [0,100]
Her2NEUStatus	Expression of HER2	Expression of HER2			Post-Surgery Histology					1		7	single-select	Her2NEUStatus	, 1, 2, 3, not done, unknown	999, 1, 2, 3, 4, 5			INT
FISH/SISHAmplificationHER2NEU	Amplification of oncogene HER2/NEU at FISH/SISH	Amplification of oncogene HER2/NEU at FISH/SISH			Post-Surgery Histology					1		8	single-select	FISH/SISHAmplificationHER2NEU	, no, yes, equivocal, not done, unknown	999, 1, 2, 3, 4, 5
PVIexpression	PVI expression	PVI expression			Post-Surgery Histology					1		9	single-select	PVIexpression	, positive, negative, unknown	999, 1, 2, 3			INT
EIC(ExtensiveIntraductalCarcinoma)	Extensive Intraductal Carcinoma presence	Extensive Intraductal Carcinoma presence			Post-Surgery Histology					1		10	single-select	EIC(ExtensiveIntraductalCarcinoma)	, present, absent, unknown	999, 1, 2, 3
InsituComponentPercentage	Percentage of in situ component	Percentage of in situ component	%		Post-Surgery Histology					1		11	text	InsituComponentPercentage					REAL		func: range(0,100)	CCI is out of range [0, 100]
GradingofDCISComponent	Grading of DCIS Component	Grading of DCIS Component			Post-Surgery Histology					1		12	single-select	GradingofDCISComponent	, well-differentiated (G1), moderately-differentiated (G2), poorly differentiated (G3), unknown	999, 1, 2, 3, 4
NumberofPositiveNodes	Number of Positive Nodes at post-surgery pathology examination	Number of Positive Nodes at post-surgery pathology examination			Post-Surgery Histology					1		13	text	NumberofPositiveNodes					REAL		func: range(0,100)	Number of positive nodes is out of range [0, 100]
NumberofExcisedNodes	Number of Excised Nodes at post-surgery pathology examination	Number of Excised Nodes at post-surgery pathology examination			Post-Surgery Histology					1		14	text	NumberofExcisedNodes					REAL		func: range(0,100)	Number of excised nodes is out of range [0, 100]
ExtracapsularNodalInvolvement	Extracapsular Nodal Involvement	Extracapsular Nodal Involvement			Post-Surgery Histology					1		15	single-select	ExtracapsularNodalInvolvement	, no, yes, unknown	999, 0, 1, 2			INT
MarginStatus	Status of Margins	Status of Margins			Post-Surgery Histology					1		16	single-select	MarginStatus	, positive for invasive tumor, positive for DCIS, positive for invasive tumor and DCIS, negative, unknown	999, 1, 2, 3, 4, 5
MinimumDistanceofInvasiveTumorfromMargins	Minimum Distance of Invasive Tumor from Margins	Minimum Distance of Invasive Tumor from Margins	mm		Post-Surgery Histology					1		17	text	MinimumDistanceofInvasiveTumorfromMargins					REAL		func: range(0,100)	Minimum distance of invasive tumor is out of range [0, 100]
MinimumDistanceofDCISfromMargins	Minimum Distance of DCIS from Margins	Minimum Distance of DCIS from Margins	mm		Post-Surgery Histology					1		18	text	MinimumDistanceofDCISfromMargins					REAL		func: range(0,100)	Minimum distance of DCIS is out of range [0, 100]
MaximumLenghtofMarginInfiltration	Maximum Lenght of Margin Infiltration (only for invasive tumor)	Maximum Lenght of Margin Infiltration (only for invasive tumor)	mm		Post-Surgery Histology					1		19	text	MaximumLenghtofMarginInfiltration					REAL		func: range(0,100)	Maximum lenght is out of range [0, 100]
DescriptionofMarginStatus	Description of Margin Status	Description of Margin Status			Post-Surgery Histology					1		20	single-select	DescriptionofMarginStatus	, focal, bifocal, multfocal, extensive, unknown	999, 1, 2, 3, 4, 5
LinfovascularInvasion	Linfovascular Invasion	Linfovascular Invasion			Post-Surgery Histology					1		21	single-select	LinfovascularInvasion	, no, yes, unknown	999, 0, 1, 2			INT
PerineuralInvasion	Perineural Invasion	Perineural Invasion			Post-Surgery Histology					1		22	single-select	PerineuralInvasion	, no, yes, unknown	999, 0, 1, 2			INT
TILScore	Tumor-Infiltrating Lymphocytes (TIL) Score	Tumor-Infiltrating Lymphocytes (TIL) Score			Post-Surgery Histology					1		23	single-select	TILScore	, mild, moderate, massive, unknown	999, 1, 2, 3, 4
StagingSystem	Staging System	Staging System			Pathological Stadiation					1		1	single-select	StagingSystem	, AJCC 5th, AJCC 6th, AJCC 7th, AJCC 8th	999, 1, 2, 3, 4			INT
ValuepT	Value of pT	Value of pT			Pathological Stadiation					1		2	single-select	ValuepT	, pTX, pT0, pTis DCIS, pTis Paget, pT1, pT1 mic, pT1a, pT1b, pT1c, pT2, pT3, pT4, pT4a, pT4b, pT4c, pT4d, unknown	999, 1, 2, 3, 4, 5, 6, 7, 8, 9, 10, 11, 12, 13, 14, 15, 16, 17, 18			INT						HIDE	StagingSystem,3,ciao
ValuepN	Value of pN	Value of pN			Pathological Stadiation					1		3	single-select	ValuepN	, pNX, pN0, pN0 i+, pN0 mol+, pN1, pN1mic, pN1a, pN1b, pN1c, pN2, pN2a, pN2b, pN3, pN3a, pN3b, pN3c, unknown	999, 1, 2, 3, 4, 5, 6, 7, 8, 9, 10, 11, 12, 13, 14, 15, 16, 17			INT						HIDE	StagingSystem,3,ciao
ValueypT	Value of ypT	Value of ypT			Pathological Stadiation					1		4	single-select	ValueypT	, ypTX, ypT0, ypTis DCIS, ypTis Paget, ypT1, ypT1 mic, ypT1a, ypT1b, ypT1c, ypT2, ypT3, ypT4, ypT4a, ypT4b, ypT4c, ypT4d, unknown	999, 1, 2, 3, 4, 5, 6, 7, 8, 9, 10, 11, 12, 13, 14, 15, 16, 17, 18			INT						HIDE	StagingSystem,3,ciao
ValueypN	Value of ypN	Value of ypN			Pathological Stadiation					1		5	single-select	ValueypN	, ypNX, ypN0, ypN0 i+, ypN0 mol+, ypN1, ypN1mic, ypN1a, ypN1b, ypN1c, ypN2, ypN2a, ypN2b, ypN3, ypN3a, ypN3b, ypN3c, unknown	999, 1, 2, 3, 4, 5, 6, 7, 8, 9, 10, 11, 12, 13, 14, 15, 16, 17			INT						HIDE	StagingSystem,3,ciao
StageGrouping	Stage grouping	Stage grouping AJCC			Pathological Stadiation					1		6	single-select	StageGrouping	, Stage 0, Stage IA, Stage IB, Stage IIA, Stage IIB, Stage IIIA, Stage IIIB, Stage IIIC, Stage IV, unknown	999, 1, 2, 3, 4, 5, 6, 7, 8, 9, 10			INT						HIDE	StagingSystem,3,ciao
PathologicalResponse	Assessment of Pathological Response	Assessment of Pathological Response			Pathological Stadiation					1		7	single-select	PathologicalResponse	, complete pathological response (R0), microscopical residual (R1), macroscopical residual (R2), unknown	999, 1, 2, 3, 4
