# Supplementary material for: The Assisi Think Tank Meeting Breast Large Database for Standardized Data Collection in Breast Cancer—ATTM.BLADE
Source: J Pers Med. 2021 Feb 19;11(2):143. doi: 10.3390/jpm11020143 (PMC7926376; doi:10.3390/jpm11020143)
Supplement: Supplementary file 1 [file jpm-11-00143-s001.zip › BLADE_FORM/Toxicities.xlsx]

## Sheet: Tabelle1
ITEM_NAME	DESCRIPTION_LABEL	LEFT_ITEM_TEXT	UNITS	RIGHT_ITEM_TEXT	SECTION_LABEL	GROUP_LABEL	HEADER	SUBHEADER	PARENT_ITEM	COLUMN_NUMBER	PAGE_NUMBER	QUESTION_NUMBER	RESPONSE_TYPE	RESPONSE_LABEL	RESPONSE_OPTIONS_TEXT	RESPONSE_VALUES_OR_CALCULATIONS	RESPONSE_LAYOUT	DEFAULT_VALUE	DATA_TYPE	WIDTH_DECIMAL	VALIDATION	VALIDATION_ERROR_MESSAGE	PHI	REQUIRED	ITEM_DISPLAY_STATUS	SIMPLE_CONDITIONAL_DISPLAY	ADDENDUM
DataofToxicityBeginning	Data of Toxicity Beginning	Data of Toxicity Beginning			Toxicities					1		1	text	DataofToxicityBeginning					DATE
ToxicityDescription	Toxicity Description	Toxicity Description			Toxicities					1		2	text	ToxicityDescription													https://ctep.cancer.gov/protocoldevelopment/electronic_applications/docs/CTCAE_v5_Quick_Reference_5x7.pdf
ToxicityGrade	Grade of Toxicity	Grade of Toxicity			Toxicities					1		3	single-select	ToxicityGrade	, 1, 2, 3, 4, 5, unknown	999, 1, 2, 3, 4, 5, 6			INT
EthiologyofToxicity	Ethiology of Toxicity	Ethiology of Toxicity			Toxicities					1		4	multi-select	EthiologyofToxicity	, neoadjuvant chemotherapy, neoadjuvant endocrine therapy, surgery, adjuvant chemotherapy, adjuvant endocrine therapy, radiotherapy, unknown	999, 1, 2, 3, 4, 5, 6, 7			INT
StatusToxicity	Status of Toxicity	Status of Toxicity			Toxicities					1		5	single-select	StatusToxicity	, ended, stable, change, unknown	999, 1, 2, 3, 4			INT
															Si richiede box interattivo al campo 6 da sostituire con “Status Toxicity” con opzioni:
															- Ended -> se selezionata inserire data
															- Stable -> inserire data
															- Change -> inserire data + grade + ethiology
															- Unk -> data
